# Supplementary material for: ROS Metabolism Perturbation as an Element of Mode of Action of Allelochemicals
Source: Antioxidants (Basel). 2021 Oct 20;10(11):1648. doi: 10.3390/antiox10111648 (PMC8614981; doi:10.3390/antiox10111648)
Supplement: Supplementary file 1 [file antioxidants-10-01648-s001.zip]

Archive with 1 entries (1 files):
- antioxidants-1413919-supplementary.pdf
